# Supplementary material for: Mechanical Motion and Color Change of Humidity-Responsive Cellulose Nanocrystal Films from Sunflower Pith
Source: Polymers (Basel). 2024 Nov 18;16(22):3199. doi: 10.3390/polym16223199 (PMC11598626; doi:10.3390/polym16223199)
Supplement: Supplementary file 1 [file polymers-16-03199-s001.zip]

Archive with 1 entries (1 files):
- polymers-3250255-supplementary.pdf
